# Supplementary material for: Memory Elicited by Courtship Conditioning Requires Mushroom Body Neuronal Subsets Similar to Those Utilized in Appetitive Memory
Source: PLoS One. 2016 Oct 20;11(10):e0164516. doi: 10.1371/journal.pone.0164516 (PMC5072562; doi:10.1371/journal.pone.0164516)
Supplement: S1 Table — All data included here is for flies of the given split-GAL4 line crossed with a 20xUAS-shibirets effector and tested at 32C in our courtship conditioning paradigm. The first worksheet lists the data for the primary screen, and the second worksheet lists the data for the secondary assays. In each worksheet, the first two columns list the cell type and the split-GAL4 line name. The next columns are the average learning and memory indices and the standard errors for the learning and memory indices. The one-sided p values for the learning and memory indices are listed next. Significance was calculated using Wilcoxon signed ranks with a Benjamini-Hochberg correction for multiple comparisons used on the primary screen data. After those are the average courtship indices for each of the three periods analyzed, beginning of training, end of training, and test, and the standard errors for each of those. Last, the n for each genotype is listed. KC, Kenyon Cell; MBON, mushroom body output neuron; PPL1, protocerebral posterior lateral 1; PAM, protocerebral anterior medial; OA, octopaminergic; CSD, serotonergic neuron; MB-C1, GABAergic neuron; SIFamide, peptidergic neuron. See (35) for description of neuron types. (XLSX) [file pone.0164516.s009.xlsx]

## Sheet: Primary Screen
Neuron Type	Split GAL4 line	Learning Index	Memory Index		Learning Index StErr	Memory Index StErr		Learning p-value	Memory p-value		CIbegin	CIend	CItest		CIbegin StErr	CIend StErr	CItest StErr		n
KC	MB419B	0.0929783	-0.178812		0.0700046	0.0956055		0.0782533	0.159325		0.187269	0.0942908	0.273102		0.0492008	0.0396125	0.0803566		22
KC	MB009B	0.236255	-0.185971		0.0659941	0.0822234		0.000209307	0.124493		0.283525	0.04727	0.233241		0.0662833	0.0274017	0.0730418		20
KC	MB131B	0.0991861	-0.0998755		0.0467394	0.0461054		0.00222124	0.159325		0.139954	0.0407677	0.140643		0.0360648	0.0239525	0.0445587		22
KC	MB371B	0.128398	0.0653989		0.0695378	0.0770096		0.103312	0.159325		0.299699	0.171301	0.105902		0.065904	0.0525915	0.0506059		19
KC	MB008B	0.199631	-0.448605		0.0498303	0.0746319		3.49143e-05	0.0001833		0.250168	0.0505367	0.499141		0.0500929	0.0194241	0.077494		24
KC	MB185B	0.224193	-0.190489		0.0686412	0.0674522		1.04444e-05	0.011618		0.266223	0.0420296	0.232518		0.0749357	0.0334498	0.0637671		21
KC	MB477B	0.313449	-0.0368407		0.072224	0.0988206		0.000505015	0.456738		0.54047	0.227021	0.263862		0.0699084	0.0489031	0.0782469		24
KC	MB005B	0.231856	-0.194015		0.0449826	0.0504043		3.93625e-05	0.00862552		0.278301	0.0464452	0.24046		0.053439	0.0305354	0.0599681		20
KC	MB461B	0.158201	-0.216011		0.0456567	0.0765511		0.000305927	0.0233743		0.175095	0.0168932	0.232904		0.0454453	0.0101283	0.0770609		19
KC	MB463B	0.135332	-0.0701019		0.0410873	0.0358874		0.000158059	0.221542		0.164605	0.029273	0.0993749		0.040959	0.0124325	0.0360639		24
KC	MB370B	0.148674	-0.250724		0.0531983	0.0642292		0.0056491	0.00420768		0.172676	0.0240027	0.274727		0.0522161	0.0081226	0.0627438		23
KC	MB418B	0.207159	-0.141245		0.0817323	0.0820774		0.00345649	0.0607633		0.293956	0.0867971	0.228042		0.067119	0.0443916	0.0675444		21
KC	MB010B	0.212228	-0.0759979		0.057782	0.0576895		0.00015792	0.0607633		0.26993	0.0577021	0.1337		0.0557701	0.0324884	0.0473695		21
KC	MB152B	0.37014	-0.0417334		0.0613198	0.0616957		3.76e-06	0.410394		0.472347	0.102206	0.14394		0.0596023	0.0374296	0.0498175		24
KC	MB364B	0.101932	-0.0925015		0.0317878	0.0439871		5.781e-05	0.0259919		0.12498	0.0230486	0.11555		0.0424347	0.0124217	0.0401699		24
KC	MB417B	0.203761	-0.219237		0.0583001	0.0827448		0.000501503	0.0288505		0.283142	0.0793808	0.298618		0.067012	0.0457513	0.0775771		20
MBON	MB051B	0.148642	-0.2632		0.038596	0.073783		0.000305927	0.00855699		0.187701	0.0390589	0.302259		0.0321021	0.0183538	0.0718194		23
MBON	MB077B	0.192013	-0.309988		0.0557927	0.0753799		3.76e-06	0.00062745		0.208259	0.0162458	0.326233		0.060852	0.0114136	0.0771913		22
MBON	MB018B	0.141668	-0.149022		0.0639818	0.0679721		0.00312285	0.0259919		0.176622	0.0349536	0.183975		0.0599949	0.0183869	0.0659524		20
MBON	MB011B	0.395675	-0.265442		0.0704384	0.101644		1.80167e-05	0.0382186		0.577483	0.181808	0.44725		0.0624074	0.0506067	0.0822701		23
MBON	MB210B	0.113287	-0.189884		0.0356234	0.0958612		0.00588369	0.0739124		0.369339	0.256053	0.445937		0.0599294	0.0518923	0.0846358		23
MBON	MB002B	0.0955436	-0.257081		0.0419068	0.0701011		0.00345649	0.00285559		0.137171	0.0416276	0.298708		0.0398533	0.0165669	0.0672807		23
MBON	MB083C	0.158097	-0.297267		0.0926225	0.132733		0.00775752	0.0386513		0.16011	0.00201278	0.29928		0.0923003	0.00142632	0.132773		9
MBON	MB310C	0.0589289	-0.193501		0.0489209	0.0964403		0.0529334	0.0922066		0.124352	0.0654234	0.258925		0.0452681	0.0413736	0.0830501		15
MBON	MB057B	0.266025	-0.369429		0.0496463	0.0939941		3.76e-06	0.00140866		0.303439	0.0374145	0.406844		0.0540582	0.0216363	0.0884825		22
MBON	MB549C	0.103511	-0.474096		0.0544926	0.103971		0.000124652	0.00143468		0.130396	0.0268851	0.500981		0.0605567	0.0138856	0.0995121		15
MBON	MB543B	0.130857	-0.218939		0.0488286	0.0854606		0.00248177	0.0419264		0.199818	0.0689602	0.287899		0.0524758	0.0386925	0.0777794		22
MBON	MB027B	0.282938	-0.374781		0.0605533	0.0866363		4.12556e-05	0.00285559		0.293456	0.0105181	0.385299		0.0614286	0.00507935	0.0848394		22
MBON	MB242A	0.244396	-0.210179		0.0561449	0.0769782		8.19143e-05	0.0095175		0.345037	0.10064	0.31082		0.0676135	0.0452142	0.0751069		24
MBON	MB093C	0.148691	-0.173489		0.0779854	0.0851909		0.00708842	0.0626004		0.255667	0.106976	0.280466		0.0781769	0.0529046	0.0574314		18
MBON	MB082C	0.10149	-0.110519		0.0744122	0.0789266		0.0192408	0.0633027		0.190399	0.0889089	0.199428		0.0554585	0.0423042	0.069612		19
MBON	MB074C	0.226105	-0.16766		0.0702912	0.122835		0.00363357	0.232191		0.362025	0.13592	0.30358		0.076911	0.0609881	0.101513		17
MBON	MB399B	0.250154	-0.190444		0.0605823	0.0808103		0.000647944	0.0997475		0.338062	0.0879076	0.278352		0.0579728	0.0243616	0.0769536		22
MBON	MB080C	0.0761408	-0.349037		0.0532141	0.128423		0.00180001	0.0259919		0.0819718	0.005831	0.354868		0.0530567	0.005831	0.130844		10
MBON	MB052B	0.214654	0.0150335		0.0604013	0.0451095		0.000888404	0.466124		0.295553	0.0808986	0.0658651		0.0596349	0.0374138	0.0259422		20
MBON	MB050B	0.0843368	-0.011871		0.0651606	0.10257		0.0454837	0.361105		0.239372	0.155035	0.166906		0.0810496	0.0753577	0.0850486		13
MBON	MB542B	0.0754985	-0.105027		0.0452492	0.0965848		0.00708842	0.231376		0.176192	0.100693	0.205721		0.042504	0.0480803	0.0719111		22
MBON	MB112C	0.15514	-0.142376		0.0414591	0.095651		0.00040984	0.234641		0.250844	0.0957039	0.23808		0.0667871	0.0481204	0.0761799		16
MBON	MB298B	0.121184	-0.0410678		0.0754629	0.0713935		0.0782533	0.427321		0.307297	0.186113	0.227181		0.0514855	0.0420828	0.06581		17
MBON	MB434B	0.0175222	-0.394227		0.0585829	0.0863405		0.218355	0.00159069		0.148338	0.130816	0.525044		0.0369143	0.0419549	0.077775		23
MBON	MB433B	0.14782	-0.0612688		0.0678245	0.0906745		0.0205955	0.456738		0.316002	0.168182	0.229451		0.0546493	0.0527017	0.0658952		21
PAM	MB195B	0.168965	-0.251055		0.0478737	0.0627701		3.76e-06	0.000419867		0.188405	0.0194399	0.270495		0.0485851	0.012981	0.0638082		22
PAM	MB312B	0.0652004	-0.201215		0.0605367	0.083748		0.0428082	0.0312688		0.162605	0.0974043	0.298619		0.0413602	0.0409195	0.0781849		22
PAM	MB315C	0.170459	-0.371144		0.0587964	0.0676133		0.000348076	0.00068056		0.182913	0.012454	0.383599		0.0607356	0.00455014	0.0679302		19
PAM	MB299B	0.182729	-0.296949		0.0474999	0.102058		0.00151474	0.0259919		0.28925	0.10652	0.403469		0.0642505	0.0296055	0.0850906		18
PAM	MB043B	0.128114	-0.281577		0.0374417	0.0770768		4.12556e-05	0.00705346		0.142325	0.0142105	0.295787		0.037674	0.00736155	0.0762873		22
PAM	MB042B	0.321158	-0.286207		0.0550835	0.0734689		6.26667e-06	0.00705346		0.380741	0.0595822	0.34579		0.0600145	0.0173814	0.0737245		23
PAM	MB040B	0.213309	-0.324187		0.057179	0.0682412		0.000472611	0.00166286		0.240453	0.0271442	0.351331		0.0549367	0.0121646	0.0688358		22
PAM	MB196B	0.284528	-0.218627		0.057265	0.0765857		5.781e-05	0.0259919		0.318366	0.0338386	0.252466		0.0537141	0.0148002	0.0717578		24
PAM	MB188B	0.247412	-0.295228		0.0658945	0.0587689		3.93625e-05	0.0001833		0.262106	0.0146944	0.309922		0.0654371	0.00621622	0.0581364		24
PAM	MB032B	0.194097	-0.156133		0.0571372	0.0536771		0.001382	0.0217494		0.214196	0.0200991	0.176232		0.0555103	0.00726655	0.0538687		19
PAM	MB047B	0.0653862	-0.127468		0.0615994	0.0788139		0.0616119	0.0761114		0.198603	0.133217	0.260685		0.0458239	0.0526181	0.056407		23
PAM	MB316B	0.101137	-0.283874		0.0652383	0.108157		0.0429128	0.0607633		0.249319	0.148182	0.432056		0.0540685	0.043947	0.0904582		23
PAM	MB109B	0.219717	-0.0216915		0.0587171	0.0592892		0.000566751	0.44457		0.414885	0.195168	0.216859		0.0500682	0.0482923	0.0652767		24
PAM	MB213B	0.198494	-0.124252		0.078846	0.0865996		0.00808349	0.146725		0.351205	0.152711	0.276963		0.0684964	0.0413179	0.07465		22
PAM	MB194B	0.306186	-0.105551		0.057909	0.0684677		1.598e-05	0.221542		0.407289	0.101103	0.206654		0.0720024	0.0360712	0.0589854		22
PAM	MB087C	0.236409	-0.234057		0.0823551	0.108242		0.00182053	0.101359		0.288519	0.0521102	0.286167		0.0806129	0.0267709	0.0957952		15
PAM	MB025B	0.34427	-0.0394618		0.0639317	0.0529055		3.03692e-05	0.357139		0.463626	0.119356	0.158817		0.054051	0.0453674	0.0445552		24
PAM	MB301B	0.178032	0.0191212		0.0611089	0.077295		0.00611337	0.475334		0.431045	0.253013	0.233892		0.0509745	0.0555008	0.0682901		24
PPL1	MB060B	0.197409	-0.193963		0.0639315	0.0886206		0.00429118	0.177129		0.22782	0.0304111	0.224374		0.0648895	0.0158451	0.0837968		17
PPL1	MB065B	0.210003	-0.209998		0.0585793	0.0896236		0.00015792	0.0607633		0.264891	0.0548882	0.264886		0.066409	0.0334518	0.0791338		20
PPL1	MB504B	0.0926662	-0.259932		0.052494	0.0778779		0.00808349	0.00740908		0.161653	0.0689873	0.328919		0.0521599	0.0252285	0.0666203		22
PPL1	MB438B	0.0480218	-0.110649		0.0799916	0.0841776		0.22304	0.177129		0.292999	0.244977	0.355626		0.0652861	0.0559749	0.0738014		19
PPL1	MB439B	0.061811	0.0985834		0.0552742	0.0617403		0.134341	0.0922066		0.259634	0.197823	0.0992393		0.0525923	0.0393922	0.0543571		21
PPL1	MB502B	0.220458	-0.14909		0.0650682	0.100876		0.000635171	0.124493		0.379458	0.159	0.30809		0.0604905	0.0529784	0.0688482		24
PPL1	MB308B	0.310478	-0.196598		0.0680349	0.0741401		0.000158059	0.0633027		0.373737	0.0632589	0.259857		0.0638424	0.0278479	0.0693955		23
PPL1	MB058B	0.294432	-0.189521		0.0595746	0.0855058		0.000124652	0.0633027		0.373193	0.0787605	0.268281		0.0580792	0.0371345	0.0697609		23
PPL1	MB296B	0.333263	-0.22318		0.0782687	0.101524		0.000505015	0.0607633		0.409701	0.0764381	0.299618		0.0722386	0.0378472	0.0840657		21
PPL1	MB304B	0.193019	-0.095179		0.052797	0.0658564		0.00111513	0.221542		0.289352	0.0963338	0.191513		0.0585224	0.0325101	0.0540704		22
OA	MB021B	0.416236	-0.379232		0.0678429	0.0895901		6.71429e-06	0.00285559		0.500625	0.0843894	0.463622		0.0744277	0.0412637	0.0731845		21
OA	MB022B	0.409088	-0.243843		0.0674768	0.07152		1.04444e-05	0.00558968		0.459586	0.0504979	0.29434		0.0723108	0.0254127	0.0664875		20
OA	MB113C	0.0832423	-0.0840168		0.0592079	0.127611		0.00976535	0.234641		0.363145	0.279902	0.363919		0.0752416	0.076042	0.0861619		22
CSD	MB465C	0.0945211	-0.161767		0.0677205	0.0887879		0.0192408	0.0711895		0.114485	0.0199641	0.181731		0.0663416	0.0158792	0.0843228		11
MB-C1	MB380B	0.146219	-0.286565		0.0370998	0.0908003		1.62364e-05	0.00327496		0.184173	0.0379545	0.324519		0.0461537	0.0333951	0.0819806		19
SIF amide	MB013B	0.200244	-0.199808		0.0481199	0.0867624		0.000221961	0.0714214		0.279038	0.0787939	0.278602		0.0518581	0.0420481	0.0726778		22

## Sheet: Secondary Assays
Neuron Type	Split-GAL4 Line	Learning Index	Memory Index		Learning Index StErr	Memory Index StErr		Learning p-value	Memory p-value		CIbegin	CIend	CItest		CIbegin StErr	CIend StErr	CItest StErr		n
KC	MB419B	0.127718	-0.254887		0.0383147	0.0812043		0.000472436	0.0157227		0.1358	0.00808194	0.262969		0.0373464	0.00418083	0.0832432		18
KC	MB607B	0.0285597	-0.246754		0.0455504	0.0934171		0.175434	0.0297056		0.126613	0.0980537	0.344808		0.028816	0.0409275	0.0905034		21
KC	MB131B	0.224476	-0.336434		0.210161	0.0842839		0.03185	0.00155		0.0379301	0.0234661	0.3599		0.0139793	0.0142452	0.0793534		15
KC	MB008B	0.381634	-0.208665		0.0482774	0.0621275		5.68522e-09	0.0192322		0.471558	0.0899241	0.298589		0.0473653	0.0257603	0.0526328		46
KC	MB594B	0.0743371	-0.324949		0.0338599	0.0637178		0.0001882	2.98025e-06		0.103783	0.0294458	0.354395		0.0328979	0.0151594	0.0654943		25
KC	MB005B	0.0233425	-0.141173		0.0112415	0.0499574		0.0013	6.1035e-05		0.0313601	0.00801755	0.14919		0.00899352	0.00617616	0.0503087		17
KC	MB461B	0.01358	-0.228552		0.00400931	0.0708886		0.0026	0.00024414		0.0153261	0.00174607	0.230298		0.00352486	0.00174607	0.0715295		14
MBON	MB051C	0.0928622	-0.171255		0.0653174	0.0769058		0.0371	0.02735		0.101067	0.00820481	0.17946		0.063898	0.00441908	0.0752918		9
MBON	MB077C	0.05674	-0.0867031		0.0306068	0.0628986		0.0039	0.0078		0.05674	0	0.0867031		0.0306068	0	0.0628986		8
MBON	MB018B	0.128693	-0.376324		0.0280469	0.0778677		7.6295e-06	7.6295e-06		0.13558	0.00688667	0.383211		0.0281417	0.00565487	0.0795949		17
MBON	MB011B	0.162249	-0.185622		0.0397615	0.0707612		0.000152647	0.0297056		0.471524	0.229143	0.542297		0.0263342	0.0239523	0.0480516		46
MBON	MB210B	0.0863633	-0.212254		0.0416904	0.0633219		0.0220675	0.0157227		0.327895	0.232557	0.534298		0.012231	0.00909701	0.0282413		46
MBON	MB083C	0.0759444	-0.0177064		0.026709	0.0144029		1.5259e-05	0.03125		0.0759444	0	0.0177064		0.026709	0	0.0144029		16
MBON	MB110C	0.0990811	-0.126428		0.052749	0.06874		1.5259e-05	0.03125		0.0992203	0.000139167	0.126567		0.0527326	0.000139167	0.0687228		16
MBON	MB310C	0.0279013	-0.467313		0.00746614	0.108965		0.000802176	0.00748698		0.0325142	0.00461292	0.471926		0.00938547	0.00331533	0.107948		12
MBON	MB323B	0.155751	-0.436996		0.0417457	0.0925197		8.22544e-06	0.00554943		0.193838	0.0380864	0.475082		0.0509518	0.0183229	0.082693		22
PAM	MB195B	0.253074	-0.193516		0.0501958	0.063596		0.00012534	0.0328023		0.280596	0.0275227	0.221039		0.051365	0.0116755	0.0601156		19
PAM	MB441B	0.1809	-0.105932		0.0653836	0.0579816		0.000336695	0.0640543		0.212025	0.0311254	0.137058		0.270994	0.114378	0.234554		22
PAM	MB312B	0.278529	-0.423992		0.0530144	0.0755538		1.0073e-05	3.1948e-05		0.38443	0.105901	0.529893		0.0563883	0.0278383	0.072546		24
PAM	MB315C	0.213748	-0.225013		0.0488328	0.0549383		0.000385443	0.00554943		0.235482	0.0217346	0.246748		0.0484738	0.00744653	0.0547004		27
PAM	MB299B	0.21222	-0.404202		0.0552486	0.0694276		5.3825e-05	1.2338e-05		0.342294	0.130074	0.534276		0.0580165	0.0373008	0.0646104		24
PAM	MB043B	0.144797	-0.177082		0.0395684	0.0708021		0.000472436	0.0192322		0.15691	0.0121133	0.189195		0.0364935	0.010792	0.0687172		19
PAM	MB043C	0.122639	-0.25263		0.0470387	0.0779135		0.00100606	0.0177816		0.137796	0.0151567	0.267786		0.0487286	0.0091244	0.0745521		17

## Sheet: Permissive Controls
Neuron Type	Split-GAL4 Line	Learning Index	Memory Index		Learning Index StErr	Memory Index StErr		Learning p-value	Memory p-value		CIbegin	CIend	CItest		CIbegin StErr	CIend StErr	CItest StErr
KC	MB419B	0.109746	0.0245432		0.0531001	0.105878		0.0124318	0.36287		0.583885	0.474139	0.449596		0.0567647	0.0629999	0.083445
KC	MB607B	0.0771016	0.204993		0.0352371	0.10227		0.0536913	0.0302135		0.51466	0.437559	0.232566		0.0562804	0.0558984	0.0727771
KC	MB594B	0.147212	0.254718		0.0463162	0.126006		0.0034	0.03855		0.636093	0.488881	0.234163		0.0698432	0.0927681	0.0894839
KC	MB005B	0.206257	0.174257		0.0558363	0.115078		0.0016	0.06155		0.712512	0.506256	0.331999		0.0426262	0.065009	0.0895897
KC	MB461B	0.180285	-0.0831596		0.069523	0.113484		0.0223	0.2613		0.442184	0.261899	0.345059		0.0638506	0.0559635	0.0894525
MBON	MB077C	0.242465	-0.186069		0.0568633	0.0862263		0.00017464	0.04865		0.432369	0.189904	0.375973		0.0472781	0.0472254	0.0815988
MBON	MB051C	-0.00519152	0.0961788		0.0561486	0.107522		0.3512	0.2152		0.388387	0.393578	0.297399		0.0727284	0.0608229	0.0801079
MBON	MB018B	0.215208	-0.316861		0.0621314	0.0735878		0.0310657	0.0367939		0.518588	0.30338	0.62024		0.0756735	0.0563717	0.0832114
MBON	MB011B	0.0594863	-0.0759769		0.0339852	0.0625167		0.0256171	0.135346		0.508008	0.448521	0.524498		0.0227826	0.0275736	0.0427357
MBON	MB210B	0.0519387	-0.0270057		0.0413548	0.071405		0.0357634	0.299434		0.564663	0.512724	0.53973		0.0217821	0.0219766	0.0455783
MBON	MB083C	-0.0403576	0.217908		0.075616	0.0838469		0.5	0.00335693		0.312312	0.352669	0.134761		0.0638362	0.0763297	0.075512
MBON	MB110C	0.13385	-0.0825731		0.0445272	0.0741064		0.00651292	0.301407		0.343335	0.209485	0.292059		0.0692553	0.0616083	0.0829348
MBON	MB310C	0.133258	-0.116962		0.0551657	0.100603		0.00708294	0.142082		0.392109	0.258852	0.375813		0.0742966	0.0691211	0.0700803
MBON	MB323B	0.15451	-0.108954		0.0600446	0.130315		0.00301635	0.231691		0.574222	0.419712	0.528666		0.0675075	0.0733533	0.0907121
PAM	MB441B	0.167495	0.0744211		0.0857161	0.105218		0.0151825	0.305611		0.544272	0.376777	0.302356		0.0546954	0.0602634	0.0879745
PAM	MB043B	0.0277231	0.206946		0.071651	0.0884688		0.458424	0.0191901		0.491958	0.464235	0.257289		0.0565856	0.0577874	0.0733877
